# Supplementary material for: Gold Nanoparticles Synthesized with Common Mullein (Verbascum thapsus) and Castor Bean (Ricinus communis) Ethanolic Extracts Displayed Antiproliferative Effects and Induced Caspase 3 Activity in Human HT29 and SW480 Cancer Cells
Source: Pharmaceutics. 2022 Sep 28;14(10):2069. doi: 10.3390/pharmaceutics14102069 (PMC9609588; doi:10.3390/pharmaceutics14102069)
Supplement: Supplementary file 1 [file pharmaceutics-14-02069-s001.zip]

Archive with 1 entries (1 files):
- pharmaceutics-1928310-supplementary.pdf
